# Supplementary material for: An evaluation of the clinical features of measles virus infection for diagnosis in children within a limited resources setting
Source: BMC Pediatr. 2020 Jan 6;20:5. doi: 10.1186/s12887-020-1908-6 (PMC6943953; doi:10.1186/s12887-020-1908-6)
Supplement: Supplementary file 1 — Additional file 1. The Presence of Clinical Manifestations in Every Participant. [file 12887_2020_1908_MOESM1_ESM.xlsx]

## Sheet: Sheet1
Age	Nutrition	Immunization	Fever	Cough	Coryza	Conjunct	Koplik	Rash	Cou-Cor	Cou-Con	Cor-Con	Cou-Hip	Cor_Hiper	Con-Hip	Cou-Cor-Con	Cou-Cor-Hip	Cou-Con-Hip	Cor-Con-Hip	Cou-Cor-Con-Hip	Hyperpigmentation	Measles IgM	Complication	Vit A	Antibiotics
1	1	0	1	0	1	1	0	1	0	0	1	0	1	1	0	0	0	1	0	1	1	no	1	0
1	1	0	1	1	1	1	0	1	1	1	1	1	1	1	1	1	1	1	1	1	1	no	1	0
1	1	0	1	1	1	1	0	1	1	1	1	1	1	1	1	1	1	1	1	1	1	no	1	0
1	1	0	1	1	0	0	0	1	0	0	0	1	0	0	0	0	0	0	0	1	1	no	1	0
1	1	0	1	1	1	1	1	1	1	1	1	1	1	1	1	1	1	1	1	1	1	diare	1	1
0	0	0	1	1	1	0	0	1	1	0	0	1	1	0	0	1	0	0	0	1	1	bronkopn	0	1
0	0	0	1	1	1	1	0	1	1	1	1	1	1	1	1	1	1	1	1	1	1	no	1	0
1	2	0	1	1	1	1	0	1	1	1	1	1	1	1	1	1	1	1	1	1	1	no	1	0
2	1	0	1	1	1	1	1	1	1	1	1	0	0	0	1	0	0	0	0	0	1	no	1	0
1	2	1	1	1	1	0	1	1	1	0	0	1	1	0	0	1	0	0	0	1	1	no	1	0
1	2	0	1	1	1	0	1	1	1	0	0	1	1	0	0	1	0	0	0	1	1	no	1	0
1	2	0	1	1	1	1	1	1	1	1	1	0	0	0	1	0	0	0	0	0	1	no	1	0
2	0	1	1	1	0	0	0	1	0	0	0	1	0	0	0	0	0	0	0	1	1	no	1	0
1	1	0	1	1	0	0	1	1	0	0	0	1	0	0	0	0	0	0	0	1	1	no	1	0
1	1	0	1	0	1	0	0	1	0	0	0	0	1	0	0	0	0	0	0	1	1	no	1	0
1	2	0	1	1	1	1	0	1	1	1	1	1	1	1	1	1	1	1	1	1	1	bronkopn	0	1
2	1	0	1	1	1	0	0	1	1	0	0	1	1	0	0	1	0	0	0	1	1	no	1	0
1	1	0	1	1	1	1	1	1	1	1	1	1	1	1	1	1	1	1	1	1	1	no	1	0
2	1	0	1	0	1	0	1	1	0	0	0	0	1	0	0	0	0	0	0	1	1	no	0	0
1	0	0	1	1	1	1	0	1	1	1	1	1	1	1	1	1	1	1	1	1	1	bronkopn	1	1
1	1	0	1	1	1	1	0	1	1	1	1	1	1	1	1	1	1	1	1	1	1	bronkopn	1	1
1	2	1	1	1	1	1	1	1	1	1	1	1	1	1	1	1	1	1	1	1	1	no	1	0
1	1	0	1	1	1	1	0	1	1	1	1	1	1	1	1	1	1	1	1	1	1	no	1	0
1	0	1	1	1	1	1	0	1	1	1	1	1	1	1	1	1	1	1	1	1	1	bronkopn	1	1
0	1	0	1	1	1	0	0	1	1	0	0	1	1	0	0	1	0	0	0	1	1	bronkopn	1	1
1	1	0	1	1	1	1	1	1	1	1	1	1	1	1	1	1	1	1	1	1	1	bronkopn	1	1
1	1	1	1	1	0	0	0	1	0	0	0	1	0	0	0	0	0	0	0	1	1	no	0	0
1	2	1	1	1	1	1	0	1	1	1	1	1	1	1	1	1	1	1	1	1	0	bronkopn	0	1
0	2	0	1	1	1	0	0	1	1	0	0	1	1	0	0	1	0	0	0	1	1	bronkopn	1	1
0	0	0	1	1	1	1	0	1	1	1	1	1	1	1	1	1	1	1	1	1	1	bronkopn	1	1
1	1	0	1	1	1	1	0	1	1	1	1	1	1	1	1	1	1	1	1	1	1	bronkopn	1	1
1	1	0	1	0	1	1	0	1	0	0	1	0	0	0	0	0	0	0	0	0	0	no	1	0
1	2	0	1	1	1	1	1	1	1	1	1	1	1	1	1	1	1	1	1	1	1	no	1	0
2	2	0	1	1	1	1	0	1	1	1	1	1	1	1	1	1	1	1	1	1	0	no	1	0
1	1	0	1	1	1	1	0	1	1	1	1	1	1	1	1	1	1	1	1	1	1	no	1	0
0	1	0	1	1	1	1	0	1	1	1	1	1	1	1	1	1	1	1	1	1	0	no	1	0
2	1	0	1	1	1	1	0	1	1	1	1	1	1	1	1	1	1	1	1	1	0	no	1	0
1	2	0	1	1	1	1	1	1	1	1	1	1	1	1	1	1	1	1	1	1	1	no	0	0
0	2	0	1	1	1	0	0	1	1	0	0	1	1	0	0	1	0	0	0	1	1	no	1	0
1	1	0	1	1	1	0	0	1	1	0	0	1	1	0	0	1	0	0	0	1	1	bronkopn	0	1
1	1	1	1	1	1	1	1	1	1	1	1	0	0	0	1	0	0	0	0	0	1	bronkopn	1	1
1	1	0	1	1	1	1	1	1	1	1	1	1	1	1	1	1	1	1	1	1	1	no	1	0
1	0	0	1	1	1	1	0	1	1	1	1	1	1	1	1	1	1	1	1	1	1	diare	1	1
1	1	0	1	1	0	0	1	1	0	0	0	0	0	0	0	0	0	0	0	0	1	no	1	0
1	1	1	1	1	1	0	0	1	1	0	0	1	1	0	0	1	0	0	0	1	1	no	1	0
1	2	0	1	0	1	1	0	1	0	0	1	0	1	1	0	0	0	1	0	1	1	no	0	0
0	1	0	1	0	1	0	0	1	0	0	0	0	0	0	0	0	0	0	0	0	1	no	1	0
0	2	0	1	1	1	0	1	1	1	0	0	1	1	0	0	1	0	0	0	1	1	no	1	0
0	2	0	1	1	1	1	1	1	1	1	1	0	0	0	1	0	0	0	0	0	1	no	1	0
0	1	0	1	1	0	0	0	1	0	0	0	1	0	0	0	0	0	0	0	1	1	no	1	0
2	2	1	1	1	1	0	1	1	1	0	0	1	1	0	0	1	0	0	0	1	1	no	1	0
0	2	0	1	1	1	0	1	1	1	0	0	1	1	0	0	1	0	0	0	1	1	diare	1	0
0	1	0	1	1	0	0	1	1	0	0	0	1	0	0	0	0	0	0	0	1	1	no	0	0
1	1	0	1	1	1	1	0	1	1	1	1	1	1	1	1	1	1	1	1	1	1	no	1	0
2	1	1	1	1	1	0	1	1	1	0	0	1	1	0	0	1	0	0	0	1	1	no	1	0
0	2	0	1	1	1	0	1	1	1	0	0	1	1	0	0	1	0	0	0	1	1	no	1	0
2	2	0	1	1	1	1	1	1	1	1	1	1	1	1	1	1	1	1	1	1	1	no	1	0
1	1	0	1	1	0	0	0	1	0	0	0	1	0	0	0	0	0	0	0	1	1	no	1	0
2	2	0	1	1	1	0	0	1	1	0	0	1	1	0	0	1	0	0	0	1	1	no	1	0
2	2	0	1	1	0	0	0	1	0	0	0	1	0	0	0	0	0	0	0	1	1	no	1	0
0	2	0	1	0	1	1	1	1	0	0	1	0	1	1	0	0	0	1	0	1	1	no	0	0
1	1	0	1	1	1	0	1	1	1	0	0	1	1	0	0	1	0	0	0	1	1	no	1	0
0	1	0	1	0	1	0	1	1	0	0	0	0	1	0	0	0	0	0	0	1	1	no	1	0
1	2	1	1	1	0	0	1	1	0	0	0	1	0	0	0	0	0	0	0	1	1	no	1	0
1	1	0	1	1	1	0	0	1	1	0	0	1	1	0	0	1	0	0	0	1	1	no	1	0
1	1	0	1	1	1	1	0	1	1	1	1	1	1	1	1	1	1	1	1	1	0	no	1	0
2	2	0	1	1	1	0	0	1	1	0	0	1	1	0	0	1	0	0	0	1	1	no	1	0
0	2	0	1	1	1	0	0	1	1	0	0	1	1	0	0	1	0	0	0	1	1	no	1	0
1	1	0	1	1	1	1	0	1	1	1	1	1	1	1	1	1	1	1	1	1	1	bronkopn	1	1
0	1	1	1	1	1	1	0	1	1	1	1	1	1	1	1	1	1	1	1	1	1	bronkopn	0	1
1	1	0	1	1	1	1	0	1	1	1	1	1	1	1	1	1	1	1	1	1	1	no	1	0
0	1	0	1	1	1	0	1	1	1	0	0	0	0	0	0	0	0	0	0	0	1	no	0	0
1	2	0	1	1	1	0	0	1	1	0	0	1	1	0	0	1	0	0	0	1	1	no	1	0
2	2	0	1	1	1	0	1	1	1	0	0	1	1	0	0	1	0	0	0	1	1	no	1	0
2	1	0	1	1	1	0	1	1	1	0	0	1	1	0	0	1	0	0	0	1	1	no	1	0
1	2	0	1	1	1	1	0	1	1	1	1	1	1	1	1	1	1	1	1	1	1	no	0	0
1	1	0	1	1	0	1	1	1	0	1	0	1	0	1	0	0	1	0	0	1	1	no	1	0
2	1	0	1	1	1	0	1	1	1	0	0	1	1	0	0	1	0	0	0	1	1	no	1	0
1	2	0	1	0	1	0	0	1	0	0	0	0	1	0	0	0	0	0	0	1	1	diare	1	0
1	1	0	1	1	1	1	0	1	1	1	1	1	1	1	1	1	1	1	1	1	1	no	1	0
1	2	0	1	1	0	0	0	1	0	0	0	1	0	0	0	0	0	0	0	1	1	no	1	0
1	2	0	1	1	1	0	0	1	1	0	0	0	0	0	0	0	0	0	0	0	0	no	1	0
